# Supplementary material for: Two-Stage Machine Learning-Based Approach to Predict Points of Departure for Human Noncancer and Developmental/Reproductive Effects
Source: Environ Sci Technol. 2024 May 2;58(35):15638–49. doi: 10.1021/acs.est.4c00172 (PMC11371525; doi:10.1021/acs.est.4c00172)
Supplement: Supplementary file 2 — es4c00172_si_002.xlsx [file es4c00172_si_002.xlsx]

## Sheet: Data-Sources
Description
This file describes different sets of features used to train QSAR models for predicting points of departure.
The final QSAR models used features from OPERA 2.9 by Mansouri et al. Specifically, we employed the command-line version, OPERA2.9_CL, in MATLAB R2023a/b using parallel workers for batches of chemicals. For each batch, the chemical identifiers (DTXSID) were inputted to OPERA as a text file, yielding 39 interpretable features (e.g., water solubility) with applicability domain information. See Tabl…
Separately, a sensitivity analysis involved features from the CompTox Chemistry Dashboard (2.1.1). These features included predictions from OPERA and TEST. See Table S4.
References
Mansouri, K.; Grulke, C. M.; Judson, R. S.; Williams, A. J. OPERA Models for Predicting Physicochemical Properties and Environmental Fate Endpoints. J. Cheminformatics 2018, 10 (1), 10. https://doi.org/10.1186/s13321-018-0263-1.
Mansouri, K. OPERA, 2023. https://github.com/NIEHS/OPERA (accessed 2023-11-17).
Williams, A. J.; Grulke, C. M.; Edwards, J.; McEachran, A. D.; Mansouri, K.; Baker, N. C.; Patlewicz, G.; Shah, I.; Wambaugh, J. F.; Judson, R. S.; Richard, A. M. The CompTox Chemistry Dashboard: A Community Data Resource for Environmental Chemistry. J. Cheminformatics 2017, 9 (1), 61. https://doi.org/10.1186/s13321-017-0247-6.

## Sheet: Table-S3-OPERA-2.9-Features
Feature_Type	Feature_Name	Description	Units	Version
Structural properties	MolWeight	Molecular weight	g/mol	2.5
	nbAtoms_discrete	Number of atoms	count	2.5
	nbHeavyAtoms_discrete	Number of heavy atoms (i.e. not hydrogen)	count	2.5
	nbC_discrete	Number of carbon atoms	count	2.5
	nbO_discrete	Number of oxygen atoms	count	2.5
	nbN_discrete	Number of nitrogen atoms	count	2.5
	nbAromAtom_discrete	Number of aromatic atoms	count	2.5
	nbRing_discrete	Number of rings	count	2.5
	nbHeteroRing_discrete	Number of rings containing heteroatoms (N, O, P, S, or halogens)	count	2.5
	Sp3Sp2HybRatio	Fraction of sp3 carbons to sp2 carbons	fraction	2.5
	nbRotBd_discrete	Number of rotatable bonds, excluding terminal bonds	count	2.5
	nbHBdAcc_discrete	Number of hydrogen bond acceptors (using CDK HBondAcceptorCountDescriptor algorithm)	count	2.5
	ndHBdDon_discrete	Number of hydrogen bond donors (using CDK HBondDonorCountDescriptor algorithm)	count	2.5
	nbLipinskiFailures_discrete	Number failures of the Lipinski's Rule Of 5	count	2.5
	TopoPolSurfAir	Topological polar surface area	A^2	2.5
	MolarRefract	Molar refractivity	m3/mol	2.5
	CombDipolPolariz	Combined dipolarity/polarizability	dipole moment/ volume	2.5
Physicochemical properties	HL_pred	Henry’s Law constant (air/water partition coefficient) at 25 C	atm-m3/mole	2.9
	KOA_pred	Octanol-air partition coefficient	unitless	2.6
	P_pred	Octanol-water partition coefficient	unitless	2.9
	MP_pred	Melting point	degree C	2.9
	VP_pred	Vapor pressure	mmHg	2.9
	WS_pred	Water solubility at 25 C	moles/L	2.9
Environmental fate	BCF_pred	Fish bioconcentration factor	unitless	2.6
	OH_pred	OH rate constant for the atmospheric, gas-phase reaction between photochemically produced hydroxyl radicals and organic chemicals	cm3/molecule-sec	2.6
	BioDeg_HalfLife_pred	Biodegradation half-life for compounds containing only carbon and hydrogen	days	2.6
	ReadyBiodeg_pred_discrete	Ready biodegradability of organic chemicals	binary (0/1)	2.6
	KM_pred	The whole body primary biotransformation rate (half-life) constant for organic chemicals in fish	days	2.6
	Koc_pred	Soil adsorption coefficient of organic compounds	L/Kg	2.6
Toxicology endpoints	CERAPP_Bind_pred_discrete	Collaborative Estrogen Receptor Activity Prediction Project. Binding consensus	binary (0/1)	2.6
	CERAPP_Ago_pred_discrete	Collaborative Estrogen Receptor Activity Prediction Project. Agonist consensus	binary (0/2)	2.6
	CERAPP_Anta_pred_discrete	Collaborative Estrogen Receptor Activity Prediction Project. Antagonist consensus	binary (0/3)	2.6
	CoMPARA_Bind_pred_discrete	Collaborative Modeling Project for Androgen Receptor. Binding consensus	binary (0/4)	2.6
	CoMPARA_Ago_pred_discrete	Collaborative Modeling Project for Androgen Receptor. Agonist consensus	binary (0/5)	2.6
	CoMPARA_Anta_pred_discrete	Collaborative Modeling Project for Androgen Receptor. Antagonist consensus	binary (0/6)	2.6
	CATMoS_LD50_pred	Collaborative Acute Toxicity Modeling Suite. LD50 point estimate model	mg/kg	2.6
	CACO2_pred	Caco-2 permeability (logPapp)	log(cm/s)	2.8
ADME endpoints	FUB_pred	Human plasma fraction unbound	fraction [0-1]	2.8
	Clint_pred	Human hepatic intrinsic clearance	ul/min/10^6 cells	2.8

## Sheet: Table-S4-CompTox-Features
Feature_Name	Description	Units	Model
AVERAGE_MASS	Average mass	g/mole
48HR_DAPHNIA_LC50	Concentration in water that is lethal to 50% of exposed Daphnia magna after 48 hours	moles/L	TEST
DENSITY	Density	g/cm3	TEST
DEVTOX	Binary indication of whether a chemical can interfere with normal development of humans or animals	binary (0/1)	TEST
96HR_FATHEAD_MINNOW	Concentration in water that is lethal to 50% of exposed fathead minnows after 96 hours	moles/L	TEST
FLASH_POINT	The lowest temperature at which a chemical can vaporize to form an ignitable mixture in air	Degree C	TEST
AMES_MUTAGENICITY	A compound is positive for mutagenicity if the compound induces revertant colony growth in any strain of Salmonella typhimurium	binary (0/1)	TEST
ORAL_RAT_LD50	Amount of chemical that is lethal to 50% of rats after oral ingestion	moles/kg	TEST
SURFACE_TENSION	A property of the surface of a liquid that allows it to resist an external force	dyn/cm	TEST
THERMAL_CONDUCTIVITY	The property of a material reflecting its ability to conduct heat	mW/mK	TEST
TETRAHYMENA_PYRIFORMIS_IGC50	Concentration in water that results in 50% growth inhibition to Tetrahymena pyriformis after 48 hours	moles/L	TEST
VISCOSITY	A measure of the resistance of a fluid to flow, defined as the proportionality constant between shear rate and shear stress	cP	TEST
ATMOSPHERIC_HYDROXYLATION_RATE_(AOH)	OH rate constant for the atmospheric, gas-phase reaction between photochemically produced hydroxyl radicals and organic chemicals	cm3/molecule-sec	OPERA
BIOCONCENTRATION_FACTOR	Fish bioconcentration factor	unitless	OPERA
BIODEGRADATION_HALF_LIFE	Biodegradation half-life for compounds containing only carbon and hydrogen	days	OPERA
BOILING_POINT	Boiling point at 760 mmHg	Degree C	OPERA
HENRYS_LAW	Henry’s Law constant (air/water partition coefficient) at 25 C	atm-m3/mole	OPERA
KM	The whole body primary biotransformation rate (half-life) constant for organic chemicals in fish	days	OPERA
OCTANOL_AIR_PARTITION_COEFF_KOA	Octanol-air partition coefficient	unitless	OPERA
SOIL_ADSORPTION_COEFFICIENT_KOC	Soil adsorption coefficient of organic compounds	L/Kg	OPERA
OCTANOL_WATER_PARTITION_P	Octanol-water partition coefficient	unitless	OPERA
MELTING_POINT	Melting point	Degree C	OPERA
VAPOR_PRESSURE	Vapor pressure	mmHg	OPERA
WATER_SOLUBILITY	Water solubility at 25 C	moles/L	OPERA
